# Supplementary material for: Interactive Dynamics of Cell Volume and Cell Death in Human Erythrocytes Exposed to α-Hemolysin from Escherichia coli
Source: Int J Mol Sci. 2022 Jan 14;23(2):872. doi: 10.3390/ijms23020872 (PMC8778525; doi:10.3390/ijms23020872)
Supplement: Supplementary file 1 [file ijms-23-00872-s001.zip]

Archive with 2 entries (2 files):
- ijms-1538225-supplementary.pdf
- Video_S1.avi
